# Supplementary material for: The effect of final irrigation with different solutions on smear layer removal and dentin erosion: A scanning electron microscope study
Source: PLoS One. 2024 Aug 9;19(8):e0308606. doi: 10.1371/journal.pone.0308606 (PMC11315290; doi:10.1371/journal.pone.0308606)
Supplement: S1 Dataset — (XLSX) [file pone.0308606.s001.xlsx]

## Sheet: Smear layer 
		Smear layer
Group	samples	Coronal	Middle	Apical
EDTA	1	1	1	2
	2	1	2	2
	3	1	1	1
	4	1	1	1
	5	1	2	2
	6	1	1	2
	7	1	1	2
	8	1	1	2
	9	1	1	2
	10	1	1	2
	samples	Coronal	Middle	Apical
Qmix	1	1	1	3
	2	1	2	2
	3	1	2	2
	4	1	1	2
	5	1	2	2
	6	1	1	3
	7	1	1	1
	8	1	1	3
	9	1	2	2
	10	1	1	1
	samples	Coronal	Middle	Apical
Citric Acid	1	1	1	1
	2	1	2	3
	3	2	1	3
	4	1	2	1
	5	1	2	3
	6	1	2	2
	7	1	1	2
	8	1	1	3
	9	1	1	2
	10	1	2	2
	samples	Coronal	Middle	Apical
control Group	1	3	3	3
	2	3	3	3
	3	3	3	3
	4	3	3	3
	5	3	3	2
	6	3	3	3
	7	3	3	2
	8	3	2	3
	9	3	3	3
	10	3	3	3

## Sheet: Dentin Erosion
	Dentin Erosion
Group	samples	Coronal	Middle	Apical
EDTA	1	1	2	3
	2	1	1	3
	3	2	2	2
	4	2	2	3
	5	1	2	2
	6	1	2	1
	7	1	2	2
	8	2	2	1
	9	2	2	2
	10	2	1	2
	samples	Coronal	Middle	Apical
Qmix	1	1	1	1
	2	2	2	2
	3	1	1	1
	4	2	1	2
	5	2	2	1
	6	1	1	1
	7	1	1	1
	8	2	1	1
	9	2	2	2
	10	2	2	1
	samples	Coronal	Middle	Apical
Citric Acid	1	3	2	2
	2	3	3	3
	3	3	2	3
	4	3	2	3
	5	2	3	3
	6	3	2	2
	7	1	2	2
	8	2	1	1
	9	2	2	2
	10	2	2	2
	samples	Coronal	Middle	Apical
control Group	1	N/A	N/A	N/A
	2	N/A	N/A	N/A
	3	N/A	N/A	N/A
	4	N/A	N/A	N/A
	5	N/A	N/A	N/A
	6	N/A	N/A	N/A
	7	N/A	N/A	N/A
	8	N/A	N/A	N/A
	9	N/A	N/A	N/A
	10	N/A	N/A	N/A
